# Supplementary material for: Stress-driven potentiation of lateral hypothalamic synapses onto ventral tegmental area dopamine neurons causes increased consumption of palatable food
Source: Nat Commun. 2022 Nov 12;13:6898. doi: 10.1038/s41467-022-34625-7 (PMC9653441; doi:10.1038/s41467-022-34625-7)
Supplement: Supplementary file 4 — Source Data [file 41467_2022_34625_MOESM4_ESM.xlsx]

## Sheet: Fig 1
		unlimited High fat high sugar diet																				2 h fat access "binge" access
		Fat intake 24 h (kcal)				sugar intake 24 h (kcal)				chow intake 24 h (kcal)				Total intake 24 h (kcal)				percentage palatable/ total					Fat intake 2 h (kcal)				chow intake 22 h (kcal)				Total intake 24 h (kcal)
	Fig 1b	PSD1	PSD2		Fig 1c	PSD1	PSD2		Fig 1d	PSD1	PSD2		Fig 1e	PSD1	PSD2		Fig 1f	PSD1	PSD2			Fig 1g	PSD1	PSD2		Fig 1h	PSD1	PSD2		Fig 1i	PSD1	PSD2
	control	4,50	9,00		control	1,41	1,01		control	8,66	10,83		control	14,57	20,84		control	40,55	48,03			control	3,15	2,97		control	12,17	10,72		control	15,32	13,69
	control	9,90	10,80		control	,56	,53		control	5,78	7,22		control	16,23	18,55		control	64,42	61,07			control	1,98	1,53		control	13,25	13,54		control	15,23	15,07
	control	7,20	9,00		control	,72	,25		control	10,11	10,83		control	18,03	20,08		control	43,93	46,05			control	,90	2,43		control	14,44	13,61		control	15,34	16,04
	control	9,00	7,20		control	,27	,31		control	6,86	7,22		control	16,13	14,73		control	57,47	50,98			control	,72	1,26		control	15,23	14,19		control	15,95	15,45
	control	7,20	5,40		control	,88	,67		control	3,97	11,19		control	12,05	17,26		control	67,06	35,15			control	1,80	1,71		control	12,85	11,05		control	14,65	12,76
	control	5,40	7,20		control	,70	,52		control	7,58	9,75		control	13,68	17,47		control	44,58	44,19			control	2,25	1,89		control	12,89	9,13		control	15,14	11,02
	control	5,40	6,30		control	,43	,58		control	7,22	7,58		control	13,05	14,46		control	44,67	47,58			control	3,15	4,23		control	9,75	10,07		control	12,90	14,30
	control	8,37	10,80		control	1,05	,73		control	7,62	6,50		control	17,04	18,02		control	55,30	63,95			control	2,88	3,78		control	11,30	8,84		control	14,18	12,62
	control	7,74	6,75		control	1,90	2,24		control	6,35	6,61		control	15,99	15,59		control	60,27	57,64			control	1,62	2,34		control	12,64	14,87		control	14,26	17,21
	control	9,45	8,46		control	,93	,82		control	8,01	8,81		control	18,39	18,09		control	56,42	51,30			control	3,51	3,33		control	12,31	12,38		control	15,82	15,71
	control	7,83	7,56		control	,65	,37		control	5,60	5,38		control	14,08	13,31		control	60,25	59,60			stress	2,88	2,43		stress	14,12	13,61		stress	17,00	16,04
	control	8,46	10,62		control	1,88	1,70		control	9,21	9,06		control	19,54	21,39		control	52,90	57,63			stress	1,35	3,51		stress	13,61	12,67		stress	14,96	16,18
	control	7,02	9,09		control	1,71	1,08		control	5,52	6,90		control	14,25	17,06		control	61,24	59,59			stress	2,43	3,51		stress	24,31	13,79		stress	26,74	17,30
	control	5,85	5,67		control	1,81	1,83		control	10,43	9,49		control	18,09	16,99		control	42,34	44,12			stress	6,75	4,32		stress	13,68	13,22		stress	20,43	17,54
	control	10,26	9,09		control	1,94	1,12		control	5,16	7,18		control	17,36	17,39		control	70,26	58,69			stress	1,98	2,97		stress	17,36	12,90		stress	19,34	15,87
	control	9,90	9,27		control	2,14	1,02		control	8,12	7,83		control	20,16	18,13		control	59,71	56,78			stress	3,87	2,34		stress	12,99	12,06		stress	16,86	14,40
	control	9,00	8,55		control	1,26	,92		control	4,12	4,33		control	14,38	13,80		control	71,38	68,62			stress	3,15	4,23		stress	11,15	11,37		stress	14,30	15,60
	stress	10,80	9,00		stress	1,22	1,48		stress	13,36	1,08		stress	25,38	11,56		stress	47,37	90,63			stress	3,51	5,40		stress	15,78	12,61		stress	19,29	18,01
	stress	10,80	8,10		stress	1,83	1,34		stress	8,30	8,66		stress	20,93	18,11		stress	60,34	52,15			stress	3,51	4,05		stress	12,77	10,93		stress	16,28	14,98
	stress	9,90	10,80		stress	1,66	2,42		stress	9,75	7,22		stress	21,31	20,44		stress	54,26	64,67			stress	1,98	5,94		stress	14,29	12,71		stress	16,27	18,65
	stress	14,40	10,80		stress	1,40	1,08		stress	8,30	7,22		stress	24,10	19,10		stress	65,55	62,19
	stress	12,60	14,40		stress	1,64	1,40		stress	6,86	7,58		stress	21,10	23,38		stress	67,49	67,57
	stress	14,40	9,00		stress	1,25	1,41		stress	10,11	2,53		stress	25,75	12,93		stress	60,75	80,46
	stress	9,00	9,90		stress	,17	1,17		stress	6,50	10,47		stress	15,66	21,54		stress	58,51	51,40
	stress	6,03	13,86		stress	2,13	1,54		stress	9,35	5,09		stress	17,51	20,49		stress	46,61	75,16
	stress	6,48	10,44		stress	1,91	1,88		stress	5,49	6,61		stress	13,88	18,93		stress	60,46	65,10
	stress	12,06	10,17		stress	2,40	1,00		stress	7,44	6,82		stress	21,90	17,99		stress	66,04	62,08
	stress	10,35	6,39		stress	1,73	1,57		stress	7,62	4,95		stress	19,69	12,91		stress	61,32	61,69
	stress	13,41	14,31		stress	2,16	1,30		stress	1,77	5,42		stress	17,34	21,03		stress	89,80	74,25
	stress	6,51	9,18		stress	1,31	1,16		stress	11,34	4,51		stress	19,16	14,86		stress	40,83	69,63
	stress	9,63	9,99		stress	1,50	1,29		stress	5,56	5,42		stress	16,69	16,69		stress	66,69	67,56
	stress	7,74	8,73		stress	4,42	3,18		stress	10,90	3,90		stress	23,06	15,81		stress	52,72	75,34
	stress	9,54	17,64		stress	2,18	1,13		stress	4,62	5,96		stress	16,34	24,73		stress	71,73	75,92
	stress	13,32	11,34		stress	2,22	1,25		stress	5,96	3,21		stress	21,49	15,81		stress	72,29	79,67

## Sheet: Fig 2
	Fiber photometry recordings (dF/F)
Fig 2c	fight onset		Fig 2d	fight offset		Fig 2e	high speed bout			Fig 2f	juvenile interaction			Fig 2h	nose poke for fat pre stress	nose poke for fat post stress
GFP	,29		GFP	,06		GFP	,01			GFP	-,02			control	,22	,28
GFP	,15		GFP	-,06		GFP				GFP	,01			control	,31	,40
GFP	,48		GFP	,06		GFP	-,02			GFP	,00			control	,42	,45
GFP	,19		GFP	,00		GFP	-,04			GFP	-,09			control	,52	,49
GFP	,28		GFP	-,11		GFP	,07			GFP	-,34			stress	,66	,95
GFP	,06		GFP	,03		GFP	-,03			GFP	,13			stress	,53	,33
GFP	,60		GFP	,17		GFP	-,01			GFP	-,05			stress	,46	,31
GFP	1,48		GFP	-,01		GFP	,05			GFP	,04			stress	,49	,30
GFP	,19		GFP	,18		GFP	-,25			GFP	,15			stress	,32	,27
GFP	,21		GFP	,26		GFP	-,03			GFP	-,04			stress	,35	,40
GCaMP	,29		GCaMP	-,31		GCaMP	-,09			GCaMP	-,16			stress	,21	,38
GCaMP	,15		GCaMP	-,03		GCaMP	-,01			GCaMP	,03			stress	,65	,47
GCaMP	,48		GCaMP	-,18		GCaMP	,00			GCaMP	,09
GCaMP	,19		GCaMP	,00		GCaMP	,03			GCaMP	,16
GCaMP	,28		GCaMP	-,07		GCaMP	,00			GCaMP	-,03
GCaMP	,06		GCaMP	,08		GCaMP	,01			GCaMP	,04
GCaMP	,60		GCaMP	-,16		GCaMP	,02			GCaMP	,07
GCaMP	1,48		GCaMP	-1,34		GCaMP	,02			GCaMP	1,06
GCaMP	,19		GCaMP	-,06		GCaMP	,04			GCaMP	,08
GCaMP	,21		GCaMP	,03		GCaMP				GCaMP	-,02

## Sheet: Fig 3
		Electrophysiology												array tomography
Fig 3c		AMPAR/NMDAR RATIO			Fig 3d	AMPAR rectification index				Fig 3e	paired pulse ratio			Fig 3h	puncta LHAsyn-DA GluA1			Fig 3i	puncta LHAglu-DA GluA1
	control	,58			Control	1,48				control	,64			control	,02			control	,02
	control	3,70			Control	,93				control	,50			control	,03			control	,02
	control	3,50			Control	,72				control	,90			control	,03			control	,03
	control	1,55			Control	,80				control	,47			control	,03			control	,03
	control	1,33			Control	1,00				control	,70			stress	,04			stress	,04
	control	1,20			Control	1,03				control	,55			stress	,04			stress	,03
	control	2,40			Control	1,18				control	,56			stress	,04			stress	,03
	control	1,25			Control	1,03				control	,90			stress	,03			stress	,03
	control	2,64			Control	,86				control	,56
	control	3,20			Control	1,07				control	,70
	control	5,17			Control	1,00				control	,62
	control	7,78			Control	1,00				control	,46
	control	1,58			Control	,68				control	,60
	control	3,70			Control	1,64				control	,80
	control	,77			Control	1,06				control	,73
	stress	18,67			Control	1,33				control	,84
	stress	8,20			Control	1,30				control	,69
	stress	11,40			Control	2,48				control	,72
	stress	3,04			stress	1,46				control	,38
	stress	15,88			stress	1,19				control	,58
	stress	6,55			stress	1,00				control	,56
	stress	5,82			stress	,93				control	,61
	stress	12,33			stress	,96				control	,77
	stress	2,57			stress	1,31				control	,60
	stress	2,77			stress	1,21				control	,62
					stress	1,42				control	,73
					stress	2,00				control	,63
					stress	1,58				control	,48
					stress	1,61				control	,37
					stress	1,57				control	,54
					stress	,88				control	,88
					stress	1,73				stress	,47
					stress	3,53				stress	,43
					stress	4,41				stress	,68
					stress	4,11				stress	,67
										stress	,48
										stress	,76
										stress	,49
										stress	,65
										stress	,44
										stress	,50
										stress	,59
										stress	,81
										stress	1,15
										stress	,61
										stress	,97
										stress	,75
										stress	,71
										stress
										stress	,64
										stress	1,10
										stress	1,12
										stress	,55
										stress	,65
										stress	,50
										stress	,56
										stress
										stress	,74
										stress	,42
										stress	,91
										stress	,13
										stress
										stress
										stress	,25
										stress
										stress	,53
										stress	,65

## Sheet: Fig 4
	Electrophysiology															Fiber photometry
	Fig 4b	VTADA GABAAR/AMPAR ratio				Fig 4c	VTAGABA GABAAR/AMPAR ratio				Fig 4e	VTADA-PFC Rectification index				Fig 4h	normalized peak base 20 Hz	normalized peak base 33 Hz	normalized peak base 50 Hz	post stress 20 Hz	post stress 33 Hz	post stress 50 Hz
	control	0.100917				control	8.65				control	2.33				mPFC	100	134.21	144.74	305.26	584.21	605.26
	control	1.175				control	0.236842				control	1.26					100	166.67	161.9	238.1	476.19	476.19
	control	0.00625				control	0				control	1.08					100	74.42	6.98	111.63	93.02	97.67
	control	0.545455				control	4.44444				control	1.58					100	90.32	38.71	103.23	154.84	135.41
	control	2.16667				control	0.112				control	1.17					100	233.33	191.67	333.33	516.67	283.33
	control	0.540541				control	9.41379				control	1.57					100	140	73.33	146.67	93.33	93.33
	control	0.327586				control	0.0315789				control	1.52
	control	0				control	0				stress	4.81
	control	1.11111				control	0				stress	3.09
	control	7.7				control	0.535714				stress	2.36
	control	0.224138				control	0				stress	1.64
	control	0.178571				control	3.725				stress	1.8
	control	1.52778				control	0.188235				stress	1.78
	control	2.24242				control	1.12069				stress	1.64
	control	5.09091				control	0.910714				stress	1.83
	control	4				control	0				stress	5.67
	control	2.63636				control	0
	control	15				control	3.59736
	control	0.875				control	2.98551
	control	0.418502				control	0.792062
	control	0.633929				control	33.1373
	control	0.379195				control	0.177778
	stress	0.133333				control	0.0712468
	stress	0.0166667				stress	0.746858
	stress	0				stress	0.285714
	stress	0.0357143				stress	0.188811
	stress	0				stress	7.9386
	stress	4.27027				stress	0.388383
	stress	0.195312				stress	0
	stress	1.45946				stress	0.217724
	stress	0.181818				stress	0.685714
	stress	1.05882				stress	0.0631313
	stress	1				stress	9.13376
	stress	0				stress	4.4
	stress	0				stress	10.9353
	stress	0.0888889				stress	1.47727
	stress	0.310448				stress	1.78824
	stress	0				stress	0.393684
	stress	0				stress	4.01644
	stress	0				stress	4.34483
	stress	0.548387				stress	4.07692
	stress	3.26087				stress	6.36
	stress	3.6875				stress	0.92
	stress	3.9797				stress	0.69
	stress	0.25				stress	0.74
	stress	0				stress	0.22
	stress	0				stress	0.71
						stress	0.06
						stress	4.54
						stress	13.87
						stress	1.27
						stress	4.27

## Sheet: Fig 5
Electrophysiology				Behavior					in vivo opto
Fig 5a	AMPAR amplitude (pA)			Fig 5c	Fat intake day 1	Fat intake day 2			Fig 5f	Amplitude (pA)			Fig 5g	Post-stress day 1	Post-stress day 2
Control	35			control	3.6	2.7			control	59.7			YFP- control	2.7	3.15
Control	37			control	3.15	4.05			control	4.8			YFP- control	0.72	3.33
Control	34			control	3.06	3.6			control	35.1			YFP- control	1.8	2.43
Control	30			control	3.78	3.6			control	2.9			YFP- control	2.25	3.06
Control	31			control	2.7	3.33			control	168			YFP- control	2.43	3.51
Control	60			control	2.97	3.24			control	34.5			YFP- control	3.6	4.5
Control	102			Dex	3.6	3.6			control	26.9			YFP- control	2.07	2.61
Control	177			Dex	3.42	4.05			control	79.6			YFP- control	2.97	3.33
Control	32			Dex	4.04	3.6			control	22			YFP- control	4.23	2.43
Control	6.4			Dex	2.88	4.23			control	19			YFP- control	2.16	3.87
Control	40			Dex	4.68	4.32			control	16			YFP- control	4.41	5.67
Control	18								control	7.3			YFP- control	3.06	3.42
Control	100								control	8			YFP- control	2.52	2.61
Control	45								control	56			YFP- control	1.08	2.07
Control	64								control	14.2			YFP- control	1.98	3.24
Control	25								control	59			YFP- control	1.71	2.34
Control	26								control	25.3			YFP- control	3.42	1.44
Control	65								control	80			YFP- control	2.16	2.79
Control	34								control	29.2			YFP- control	2.97	2.7
Control	40								control	0			YFP- control	3.42	4.32
Control	10								control	0			YFP- control	3.42	3.87
Control	55								control	5.1			YFP- control	1.71	3.78
Control	193								control	40.4			YFP- control	2.25	2.61
Control	90								control	8.9			YFP- control	2.34	3.42
Control	180								control	24.7			YFP- control	2.61	3.42
Control	130								control	77.6			YFP- control	1.53	2.07
Control	225								stress	29.2			YFP- control	2.07	1.98
Dex	176								stress	38.1			YFP- control	3.42	3.6
Dex	16								stress	46			YFP- control	3.06	3.42
Dex	84								stress	48.8			YFP- control	2.79	3.69
Dex	96								stress	5.8			YFP - stress	4.05	7.29
Dex	135								stress	21.7			YFP - stress	5.58	3.51
Dex	16								stress	4.6			YFP - stress	2.7	2.88
Dex	70								stress	25			YFP - stress	3.06	3.87
Dex	57								stress	21.6			YFP - stress	3.96	4.86
Dex	74								stress	167.5			YFP - stress	1.98	3.6
Dex	12								stress	112.8			YFP - stress	4.14	1.26
Dex	51								stress	51			YFP - stress	2.88	4.59
Dex	260								stress	9.8			YFP - stress	1.98	1.89
Dex	25								stress	100			YFP - stress	4.05	4.77
Dex	69								stress	62			YFP - stress	1.53	2.97
Dex	186								stress	36.6			YFP - stress	3.78	3.87
Dex	52								stress	80.5			YFP - stress	2.52	4.5
Dex	106								stress	465			YFP - stress	3.51	2.7
Dex	25								stress	0			YFP - stress	1.89	4.77
Dex	46								stress	84			YFP - stress	4.77	2.7
Dex	77								stress	61			YFP - stress	2.25	4.05
Dex	85								stress	32			YFP - stress	3.24	2.88
Dex	55								stress +1 Hz LFS	15.2			YFP - stress	2.16	2.79
Dex	94								stress +1 Hz LFS	3			YFP - stress	2.34	3.33
Dex	172								stress +1 Hz LFS	0			YFP - stress	4.14	4.14
Dex	215								stress +1 Hz LFS	29.4			YFP - stress	4.32	2.88
Dex	74								stress +1 Hz LFS	39.8			YFP - stress	4.41	2.88
Dex	93								stress +1 Hz LFS	5.6			YFP - stress	3.96	3.15
									stress +1 Hz LFS	0			YFP - stress	3.42	5.04
									stress +1 Hz LFS	56			YFP - stress	4.5	7.47
									stress +1 Hz LFS	58			YFP - stress	3.06	4.14
									stress +1 Hz LFS	0			YFP - stress	6.39	5.31
									stress +1 Hz LFS	0			YFP - stress	2.61	5.04
									stress +1 Hz LFS	0			YFP - stress	3.69	3.15
									stress +1 Hz LFS	0			CoChR-control	2.52	2.07
									stress +1 Hz LFS	0			CoChR-control	5.76	3.6
									stress +1 Hz LFS	0			CoChR-control	1.8	2.25
									stress +1 Hz LFS	0			CoChR-control	1.8	4.14
									stress +1 Hz LFS	43.4			CoChR-control	2.07	2.79
									stress +1 Hz LFS	0			CoChR-control	1.8	2.61
									stress +1 Hz LFS	0			CoChR-control	2.34	2.07
									stress +1 Hz LFS	17.9			CoChR-control	2.61	3.96
									stress +1 Hz LFS	17.5			CoChR-control	4.86	4.86
									stress +1 Hz LFS	0			CoChR-control	4.59	8.19
									stress +1 Hz LFS	13.8			CoChR-control	2.97	3.6
									stress +1 Hz LFS	15			CoChR-control	2.52	2.88
													CoChR-control	2.16	3.96
													CoChR-control	2.43	3.87
													CoChR-control	4.05	4.14
													CoChR-control	3.78	2.7
													CoChR-control	3.33	3.06
													CoChR-control	3.51	2.34
													CoChR-control	4.86	3.15
													CoChR-control	2.34	3.78
													CoChR-control	5.13	0.9
													CoChR-stress	3.6	4.14
													CoChR-stress	3.33	3.06
													CoChR-stress	1.98	3.51
													CoChR-stress	2.79	2.34
													CoChR-stress	2.61	4.77
													CoChR-stress	2.16	2.25
													CoChR-stress	2.34	1.71
													CoChR-stress	1.98	2.25
													CoChR-stress	2.79	4.32
													CoChR-stress	2.79	3.96
													CoChR-stress	3.69	3.96
													CoChR-stress	2.88	3.24
													CoChR-stress	5.04	2.16
													CoChR-stress	3.24	2.88
													CoChR-stress	3.33	2.97
													CoChR-stress	4.05	3.69
													CoChR-stress	3.69	3.24
													CoChR-stress	4.14	2.61
													CoChR-stress	3.15	2.88

## Sheet: S Fig 1
	Elevated plus maze												Light Dark Box									high fat high sugar unlimited access
S Fig 1a	entries in open arms (#)			S Fig 1b	Time in open arms (% total)	Time in closed arms (% total)			S Fig 1c	head dips (#)			S Fig 1d	Entries light (#)			S Fig 1e	Time in light (s)			S Fig 1f	Base BW (gr)	PSD1 BW (gr)	PSD2 BW (gr)
control	10			control	8,81	78,64			control	15			control	22			control	54,00			control	38,80	38,50	38,50
control	8			control	6,61	82,22			control	11			control	28			control	64,00			control	32,20	33,90	35,10
control	8			control	9,43	77,06			control	17			control	29			control	62,00			control	34,20	35,90	36,20
control	8			control	3,89	87,98			control	6			control	35			control	57,00			control	35,20	35,60	34,90
control	5			control	5,54	88,16			control	12			control	29			control	58,00			control	28,90	29,00	30,10
control	1			control	,23	96,98			control	2			control	18			control	65,00			control	33,60	33,80	34,20
control				control					control				control	32			control	71,00			control	30,50	31,70	31,80
control				control					control				control	20			control	59,00			control	30,60	30,80	30,80
control	17			control	19,82	70,92			control	32			control	24			control	70,00			control	25,00	26,80	26,50
control	13			control	20,14	72,64			control	21			control	26			control	56,00			control	31,70	31,70	31,50
control	14			control	21,86	72,73			control	41			control				control				control	24,90	24,30	24,90
control	9			control	12,18	82,97			control	14			control	33			control	61,00			control	31,30	31,10	31,40
control	10			control	12,13	78,43			control	15			control	33			control	69,00			control	24,10	25,60	25,80
control	22			control	25,28	69,60			control	45			control	24			control	60,00			control	31,50	32,00	32,60
control	15			control	20,83	68,37			control	40			control	19			control	64,00			control	25,90	27,00	26,50
control	14			control	23,98	68,61			control	36			control	20			control	53,00			control	32,70	32,80	33,30
control	12			control	26,24	69,08			control	24			control	17			control	64,00			control	24,60	25,30	25,60
control	8			control	13,48	77,31			control	14			control	32			control	65,00			stress	31,20	32,60	33,20
control	11			control	7,69	79,55			control	20			stress	15			stress	50,16			stress	35,60	36,30	36,40
control	14			control	11,20	72,34			control	25			stress	23			stress	47,29			stress	36,10	36,40	37,10
control	15			control	16,49	64,57			control	41			stress	25			stress	47,71			stress	32,20	33,20	33,60
control	8			control	11,83	70,06			control	37			stress	15			stress	46,75			stress	37,00	37,70	38,40
control	8			control	6,76	80,91			control	20			stress	19			stress	68,51			stress	30,80	32,50	32,70
control	5			control	,75	89,30			control	14			stress	29			stress	61,53			stress	35,10	35,70	35,60
stress	9			stress	4,66	83,87			stress				stress				stress				stress	30,80	30,90	31,70
stress	4			stress	1,75	90,39			stress	8			stress				stress				stress	26,60	23,30	24,00
stress	6			stress	9,85	82,39			stress	7			stress	20			stress	66,69			stress	31,60	31,30	31,60
stress	1			stress	,78	94,94			stress	18			stress	23			stress	53,91			stress	20,50	20,80	21,50
stress	4			stress	3,14	91,10			stress	6			stress				stress				stress	29,30	29,10	30,20
stress	5			stress	1,39	92,59			stress	9			stress	17			stress	60,97			stress	22,20	22,80	23,00
stress				stress					stress	6			stress	20			stress	42,54			stress	30,20	27,90	28,20
stress	8			stress	16,65	75,85			stress				stress	19			stress	50,76			stress	26,60	31,20	30,70
stress	2			stress	9,38	86,66			stress	23			stress	21			stress	67,13			stress	30,60	30,90	30,70
stress	8			stress	17,62	75,86			stress	13			stress	25			stress	55,84			stress	24,30	24,50	25,50
stress	9			stress	12,50	80,36			stress	24			stress	17			stress	52,06
stress	8			stress	15,59	79,03			stress	29			stress	21			stress	71,06
stress	15			stress	17,30	77,49			stress	18
stress	6			stress	10,56	85,89			stress	35
stress	6			stress	12,66	83,25			stress	13
stress	14			stress	18,33	76,33			stress	15
stress	11			stress	17,21	76,32			stress	18
stress				stress					stress	25
stress				stress					stress
stress	7			stress	2,24	88,83			stress	11
stress	3			stress	2,34	91,77			stress	9
stress	14			stress	21,83	61,78			stress	28
stress	5			stress	2,91	90,04			stress	15
stress	6			stress	5,85	85,98			stress	16
stress	3			stress	1,55	93,48			stress	10
stress	13			stress	12,17	71,82			stress	17

## Sheet: S Fig 2
	fiber photometry				juvenile interaction									Fiber photometry
S Fig 2c	fight onset (dF/F)			S Fig 2d	1st encounter	last encounter			S Fig 2e	Footshock onset dF/F				S Fig 2g	base	fight
GFP	-,04			GCaMP	-0,313490139	0,002751855			GFP	,07					-0.03	1.2
GFP	,01			GCaMP	0,178188158	-0,027462458			GFP	,10					0.05	0.75
GFP	-,26			GCaMP	0,180967612	-0,05566318			GFP	,22					0.1	2.75
GFP	-,02			GCaMP	1171200433	-0,490804557			GFP	-,08					-0.21	0.3
GFP	-,26			GCaMP	0,203235536	0,327530132			GFP	,24					0.17	1.1
GFP	,05			GCaMP	0,07470478	-0,041205041			GFP	-,43
GFP	-,01			GCaMP	-0,263704097	0,142558988			GFP	-,06
GFP	-,20			GCaMP	-0,007517154	0,023136612			GFP	,12
GFP	-,01			GCaMP	0,076684108	0,011731958			GFP	-,19
GFP				GCaMP	0,117261348	0,027548827			GFP	-,32
GCaMP	-,02								GCaMP	,66
GCaMP	,06								GCaMP	,12
GCaMP	,10								GCaMP	,73
GCaMP	,20								GCaMP	,81
GCaMP	,01								GCaMP	,54
GCaMP	,17								GCaMP	,06
GCaMP	,88								GCaMP	3,50
GCaMP	,69								GCaMP	4,16
GCaMP	,07								GCaMP	,55
GCaMP	,02								GCaMP	,65

## Sheet: S Fig 3
	electrophysiology														array tomography
S Fig 3a	EPSC ACSF	post CNQX EPSC (pA)			S Fig 3b	EPSC CNQX-Picro	post APV EPSC (pA)			S Fig3c	AMPAR-NMDAR ratio at 40mV				S Fig 3d	LHA puncta		S Fig 3e	GLUA1 puncta
	65,00	0				4.5	0			control	0.17				control	,92		control	1,64
	46,30	0				5	0.9			control	0.83				control	1,43		control	2,01
	27,70	0				5	0.8			control	0.65				control	1,55		control	1,81
	100,00	4				27	2.4			control	1.11				control	,81		control	1,72
	47,60	0				17	1			control	0.48				stress	1,06		stress	1,97
	50,00	0				5.5	0			control	0.28				stress	,91		stress	1,85
						22	2			control	0.29				stress	1,34		stress	1,82
						27	2.4			control	0.28				stress	1,02		stress	1,45
						7	0.5			control	1
						6.5	0.8			control	0.42
						6	0			control	0.84
						10	1.2			stress	0.95
						7.5	0.3			stress	0.77
						8.4	1.4			stress	2.58
						5	1			stress	0.88
						4	0.3			stress	2.51
						10	1			stress	0.9
						6	2.3			stress	0.93
						3.6	0.5			stress	0.42
						12	3			stress	0.62
						2.6	0.4

## Sheet: S Fig 4
	Electrophysiology																									number of AP firing @ currentstep
S Fig 4a	IPSC	+Bicuculine		S Fig4e	EPSC PPR	IPSC PPR		S Fig 4f	IPSC PPR		S Fig4g	sEPSCs amplitude	sEPSC frequency		S Fig 4h	sIPSCs amplitude	sIPSC frequency			S Fig 4i	Firing Frequency (Hz)				S Fig 4j	-250	-200	-150	-100	-50	0	50	100	150	200	250			S Fig 4k	voltage sag		S Fig 4l	membrane Resistance
	11,00	1,20		control	,60	,33		control	,54		control	14.4	2.3		control	51.5	2.5			control	4.4				control	0	0	0	0	0	3	5	8	9	10	11			control	-38		control	135
	47,00	12,00		control	,65			control	,81		control	20.3	1.4		control	21.6	1.4			control	1.1				control														control			control
	12,00	,00		control	,56	,52		control	,46		control	14.6	0.6		control	13.2	0.9			control	2.4				control	0	0	0	0	0	2	5	4	4	6	6			control	-46		control	309
	26,00	,00		control	,64			control	1,10		control	13.2	0.4		control	14.7	0.1			control	1.2				control	0	0	0	0	0	0	3	5	8	9	9			control	-9		control	275
	40,00	4,20		control		,89		control	,87		control	18.8	0.9		control	14.8	6.2			control	0				control	0	0	0	0	0	2	3	4	5	6	7			control	-33		control	213
	38,00	,00		control		,08		control	,79		control	14.8	0		control	21.4	4.6			control	1.5				control	0	0	0	0	0	2	4	5	7	7	27			control	-29		control	197
	20,00	1,50		control	,94			control	,97		control	16.1	0.4		control	14	0.4			control	3.3				control	0	0	0	0	0	2	3	4	5	6	7			control	-34		control	127
				control	1,14	,60		control	,83		control	18.9	3.7		control	17.3	8.2			control	1				control	0	0	0	0	0	1	9	14	17	20	26			control	-25		control	511
				control	,74			control	,21		control	15.8	0.6		control	18	4.4			control	0				control	0	0	0	0	0	1	3	4	6	8	9			control	-36		control	266
				control	,34	,61		control	,73		control	14.6	0.7		control	15.5	1.6			control	1.6				control	0	1	1	0	0	3	11	15	19	22	27			control	-17		control	101
				control	,49	1,26		control	,43		control	14.8	0.1		control	16.3	0.8			control	1.5				control	0	0	0	0	0	2	3	5	7	8	9			control	-67		control	167
				control	,71			control	,69		stress	15.4	0.9		stress		11.8			control	1.4				control	0	0	0	0	0	1	2	3	4	6	7			control	-69		control	134
				control	,51	,18		control	,83		stress	17.6	0.4		stress	34	2.6			stress	0.6				control	0	0	0	0	0	0	1	3	5	7	9			control	-41		control	175
				control	,28	,52		control	,84		stress	17.2	3.4		stress	12.6	0.1			stress	2.9				control	0	0	0	0	0	0	2	4	6	7	8			control	-58		control	206
				control	,71	,03		control	1,88		stress				stress	19.1	0.3			stress	0				control	0	0	0	0	0	1	3	5	6	7	7			control	-29		control	224
				control	,24			control	,99		stress	15.8	0.5		stress	17.2	5.8			stress	2.2				control	0	0	0	0	0	1	2	4	5	7	7			control	-30		control	144
				control	,53			control	1,02		stress	25.6	14.4		stress	22.7				stress	2.2				control	0	0	0	0	1	2	3	5	7	8	9			control	-29		control	191
				control	1,05	,95		control	,91		stress	23.9	1		stress		3			stress	2				control	0	0	0	0	0	1	2	3	4	5	6			control	-31		control	145
				control	,93	,71		control	2,09		stress	17.8	1.1		stress	14.3	8.6			stress	2.3				control	0	0	0	0	0	2	3	4	6	7	8			control	-34		control	135
				control	,78			control	,96		stress	18.3	0.3		stress	12.8	0.2			stress	2.4				control	0	0	0	0	0	0	1	1	4	5	6			control	-35		control	100
				control	,71	1,61		stress	1,36		stress	16.2	2.1		stress	13.2				stress	1.3				control	0	0	0	0	0	2	3	5	5	7	8			control	-36		control	134
				control	1,04	,41		stress	,86		stress	21.3	2.9		stress		7.5			stress	5.4				control	0	0	0	0	0	2	3	4	5	7	8			control	-37		control	131
				control	,60	,97		stress	,78		stress	17.7	10.3		stress	19.6				stress	0				control	0	0	0	0	0	1	3	5	8	9	9			control	-51		control	138
				control	,00	,73		stress												stress	0				control	0	0	0	0	0	3	4	6	7	7	8			control	-47		control	214
				control	,98	,76		stress	,36											stress	1.6				control	0	0	0	0	0	1	6	7	5	5	3			control	-26		control	297
				stress	,32	,55		stress	,25																stress	0	0	0	0	0	0	2	3	2	2	2			stress	-25		stress	134
				stress	,51	,53		stress	,57																stress	0	0	0	0	0	1	2	3	4	4	5			stress	-22		stress	119
				stress	,30			stress																	stress														stress			stress
				stress	,79	1,62		stress	1,14																stress	0	0	0	0	0	1	2	4	6	6	6			stress	-71		stress	523
				stress	,54	,25		stress	,76																stress	0	0	1	0	0	4	7	10	11	13	14			stress	-45		stress	131
				stress	,25	,98		stress	,43																stress	0	0	0	0	0	2	5	6	7	9	10			stress	-49		stress	1048
				stress	,87	1,08		stress	,70																stress	0	0	0	0	0	0	1	1	1	1	1			stress	-38		stress	143
				stress	,96	,77		stress	,18																stress														stress			stress
				stress	1,38	,45		stress	,54																stress	0	0	0	0	0	1	5	7	7	6	7			stress	-60		stress	465
				stress	,91	,40		stress	,90																stress	0	0	1	1	0	3	5	6	7	8	8			stress	-32		stress	120
				stress	,61	,19		stress	,74																stress	0	0	0	0	0	0	0	2	3	4	5			stress	-19		stress	226
				stress	,60			stress	2,47																stress														stress			stress
				stress	1,14			stress	,44																stress	0	0	0	1	2	3	6	7	8	10	10			stress	-24		stress	115
				stress	,19			stress	,80																stress	0	0	0	0	0	1	4	8	10	12	13			stress	-27		stress	139
				stress	,49	1,02		stress	,86																stress	0	0	0	0	0	0	0	1	2	2	3			stress	-35		stress	122
				stress	,50			stress	,83																stress	0	0	0	0	0	4	6	8	11	9	11			stress	-23		stress	171
				stress	,56	,74		stress	,91																stress	1	0	0	0	0	1	5	9	11	12	13			stress	-49		stress	416
				stress	,58	,84		stress	,84																stress	0	0	0	0	0	1	3	5	6	6	7			stress	-29		stress	209
				stress	1,13	,35		stress	,16																stress	0	0	0	1	1	3	3	6	5	6	7			stress	-15		stress	220
				stress	,27	,60																			stress	0	0	0	0	0	0	2	3	4	4	5			stress	-27		stress	138
				stress	,86	,40																			stress	0	0	1	0	0	1	2	2	1	2	1			stress	-44		stress	197
				stress	,77	,43																			stress	0	0	0	0	0	1	3	5	6	6	8			stress	-35		stress	275
				stress	,63																				stress	0	0	0	0	0	0	2	4	6	6	4			stress	-60		stress	202
				stress	,38																				stress	0	0	0	0	0	0	1	3	5	7	8			stress	-24		stress	126
				stress	,65	,51																			stress	0	0	0	0	0	1	2	4	5	6	6			stress	-36		stress	180
				stress	,47	,96																			stress	0	0	0	0	0	3	5	8	9	10	11			stress	-35		stress	197
				stress		,56																			stress	0	0	0	0	0	2	3	4	5	6	7			stress	-32		stress	153
																									stress	0	0	0	0	0	2	4	5	8	8	10			stress	-20		stress	154
																									stress	0	0	0	0	0	2	5	6	7	8	9			stress	-20		stress	105
																									stress	0	0	0	0	0	0	2	5	7	8	9			stress	-42		stress	123
																									stress	0	0	0	0	0	2	3	5	6	7	8			stress	-37		stress	131

## Sheet: S Fig 5
	Electrophysiology					Fiber photometry																					Chemogenetics
S Fig 5b	VTADA-NAc Rectification index				S Fig 5e	Bsl day 10 Hz	bsl day 2 10Hz	Bsl day 20 Hz	bsl day 2 20Hz			S Fig 5f	pre 10 Hz	post 10 hZ	pre 20 Hz	post 20 hZ		S Fig 5g	peak d1 20 hz	peak d1 33 Hz	peak d1 50 hz	peak d2 20 hz	peak d2 33 Hz	peak d2 50 hz			S Fig 5h	Fat intake after C21 (%of vehicle)
control	2.67				Nac	0.1	0.15	0.35	0.28			Nac	0.2	0.3	0.3	0.4		mPFC	0.23	0.21	0.32	0.15	0.3	0.23			mCherry	105.71
control	1.47					-0.6	-0.6	1.7	2.2				-0.15	-0.15	0.35	0.32			0.2	0.24	0.17	0.01	0.11	0.17			mCherry	113.79
control	2.27					-0.15	0.1	0.15	0.15				-0.8	-1.1	1.7	1.1			0.07	0.04	0.03	0.23	0.28	0			mCherry	100
control	1.05												-0.3	-0.25	0.4	0.4			0.11	0.15	0.12	0.2	0.13	0			mCherry	48.65
control	1.2												-0.4	-0.3	0.7	0.7			0.1	0.18	0.11	0.02	0.1	0.12			mCherry	130
control	0.94																		0.06	0.06	0.05	0.09	0.15	0.06			mCherry	116.67
control	0.94																										mCherry	85.71
control	1.27																										hM3Dq	118.42
stress	1.21																										hM3Dq	146.67
stress	2.13																										hM3Dq	118.18
stress	1.79																										hM3Dq	136.67
stress	1																										hM3Dq	135
stress	1.4																										hM3Dq	172.73
stress	0.75
stress	1.9

[truncated: 2 more sheets: S Fig 6, S Fig 7]
